# Supplementary material for: Risk Factors for Wound Dehiscence After Spinal Metastasis Surgery and a New Approach to Prevention—Curved Skin Incision
Source: Cancers (Basel). 2025 Jun 13;17(12):1973. doi: 10.3390/cancers17121973 (PMC12191379; doi:10.3390/cancers17121973)
Supplement: Supplementary file 1 [file cancers-17-01973-s001.zip]

Archive with 1 entries (1 files):
- cancers-3646158-supplementary.pdf
